# Supplementary material for: Validation of the Prospective Memory Concerns Questionnaire (PMCQ)
Source: Front Hum Neurosci. 2021 Aug 26;15:686850. doi: 10.3389/fnhum.2021.686850 (PMC8427764; doi:10.3389/fnhum.2021.686850)
Supplement: Supplementary file 2 [file Table_2.xlsx]

## Sheet: Table S1 Descriptive statistics
	M	SD	SEM	Range
1. PMCQ total	28.96	14.28	0.6	0-95
2. Forgetting behaviors	7.33	4.6	0.19	0-33
3. Memory concerns	10.34	5.83	0.25	0-31
4. Retrieval cues	11.29	5.43	0.23	0-32

## Sheet: Table S2 PMCQ
Raw score	PMCQ z	PMCQ T score
1	-1.95798	30.4202
2	-1.88796	31.1204
3	-1.81793	31.8207
4	-1.7479	32.521
5	-1.67787	33.2213
6	-1.60784	33.9216
7	-1.53782	34.6218
8	-1.46779	35.3221
9	-1.39776	36.0224
10	-1.32773	36.7227
11	-1.2577	37.423
12	-1.18768	38.1232
13	-1.11765	38.8235
14	-1.04762	39.5238
15	-0.977591	40.2241
16	-0.907563	40.9244
17	-0.837535	41.6246
18	-0.767507	42.3249
19	-0.697479	43.0252
20	-0.627451	43.7255
21	-0.557423	44.4258
22	-0.487395	45.1261
23	-0.417367	45.8263
24	-0.347339	46.5266
25	-0.277311	47.2269
26	-0.207283	47.9272
27	-0.137255	48.6275
28	-0.0672269	49.3277
29	0.00280112	50.028
30	0.0728291	50.7283
31	0.142857	51.4286
32	0.212885	52.1289
33	0.282913	52.8291
34	0.352941	53.5294
35	0.422969	54.2297
36	0.492997	54.93
37	0.563025	55.6303
38	0.633053	56.3305
39	0.703081	57.0308
40	0.773109	57.7311
41	0.843137	58.4314
42	0.913165	59.1317
43	0.983193	59.8319
44	1.05322	60.5322
45	1.12325	61.2325
46	1.19328	61.9328
47	1.26331	62.6331
48	1.33333	63.3333
49	1.40336	64.0336
50	1.47339	64.7339
51	1.54342	65.4342
52	1.61345	66.1345
53	1.68347	66.8347
54	1.7535	67.535
55	1.82353	68.2353
56	1.89356	68.9356
57	1.96359	69.6359
58	2.03361	70.3361
59	2.10364	71.0364
60	2.17367	71.7367
61	2.2437	72.437
62	2.31373	73.1373
63	2.38375	73.8375
64	2.45378	74.5378
65	2.52381	75.2381
66	2.59384	75.9384
67	2.66387	76.6387
68	2.73389	77.3389
69	2.80392	78.0392
70	2.87395	78.7395
71	2.94398	79.4398
72	3.01401	80.1401
73	3.08403	80.8403
74	3.15406	81.5406
75	3.22409	82.2409
76	3.29412	82.9412
77	3.36415	83.6415
78	3.43417	84.3417
79	3.5042	85.042
80	3.57423	85.7423
81	3.64426	86.4426
82	3.71429	87.1429
83	3.78431	87.8431
84	3.85434	88.5434
85	3.92437	89.2437
86	3.9944	89.944
87	4.06443	90.6443
88	4.13445	91.3445
89	4.20448	92.0448
90	4.27451	92.7451
91	4.34454	93.4454
92	4.41457	94.1457
93	4.48459	94.8459
94	4.55462	95.5462
95	4.62465	96.2465
96	4.69468	96.9468
97	4.76471	97.6471
98	4.83473	98.3473
99	4.90476	99.0476
100	4.97479	99.7479
101	5.04482	100.448
102	5.11485	101.148
103	5.18487	101.849
104	5.2549	102.549
105	5.32493	103.249

## Sheet: Table S3 Forgetting Behaviors
Raw score	z	Forgetting behaviors T scores
1	-1.37609	36.2391
2	-1.1587	38.413
3	-0.941304	40.587
4	-0.723913	42.7609
5	-0.506522	44.9348
6	-0.28913	47.1087
7	-0.0717391	49.2826
8	0.145652	51.4565
9	0.363043	53.6304
10	0.580435	55.8043
11	0.797826	57.9783
12	1.01522	60.1522
13	1.23261	62.3261
14	1.45	64.5
15	1.66739	66.6739
16	1.88478	68.8478
17	2.10217	71.0217
18	2.31957	73.1957
19	2.53696	75.3696
20	2.75435	77.5435
21	2.97174	79.7174
22	3.18913	81.8913
23	3.40652	84.0652
24	3.62391	86.2391
25	3.8413	88.413
26	4.0587	90.587
27	4.27609	92.7609
28	4.49348	94.9348
29	4.71087	97.1087
30	4.92826	99.2826
31	5.14565	101.457
32	5.36304	103.63
33	5.58043	105.804
34	5.79783	107.978
35	6.01522	110.152
36	6.23261	112.326

## Sheet: Table S4 Memory Concerns
Raw score	z	Memory concerns T score
1	-1.60206	33.9794
2	-1.43053	35.6947
3	-1.25901	37.4099
4	-1.08748	39.1252
5	-0.915952	40.8405
6	-0.744425	42.5557
7	-0.572899	44.271
8	-0.401372	45.9863
9	-0.229846	47.7015
10	-0.058319	49.4168
11	0.113208	51.1321
12	0.284734	52.8473
13	0.456261	54.5626
14	0.627787	56.2779
15	0.799314	57.9931
16	0.97084	59.7084
17	1.14237	61.4237
18	1.31389	63.1389
19	1.48542	64.8542
20	1.65695	66.5695
21	1.82847	68.2847
22	2	70
23	2.17153	71.7153
24	2.34305	73.4305
25	2.51458	75.1458
26	2.68611	76.8611
27	2.85763	78.5763
28	3.02916	80.2916
29	3.20069	82.0069
30	3.37221	83.7221
31	3.54374	85.4374
32	3.71527	87.1527
33	3.88679	88.8679

## Sheet: Table S5 Retrieval Failures
Raw score	z	Retrieval failures T score
1	-1.89503	31.0497
2	-1.71087	32.8913
3	-1.5267	34.733
4	-1.34254	36.5746
5	-1.15838	38.4162
6	-0.974217	40.2578
7	-0.790055	42.0994
8	-0.605893	43.9411
9	-0.421731	45.7827
10	-0.237569	47.6243
11	-0.053407	49.4659
12	0.130755	51.3076
13	0.314917	53.1492
14	0.499079	54.9908
15	0.683241	56.8324
16	0.867403	58.674
17	1.05157	60.5157
18	1.23573	62.3573
19	1.41989	64.1989
20	1.60405	66.0405
21	1.78821	67.8821
22	1.97238	69.7238
23	2.15654	71.5654
24	2.3407	73.407
25	2.52486	75.2486
26	2.70902	77.0902
27	2.89319	78.9319
28	3.07735	80.7735
29	3.26151	82.6151
30	3.44567	84.4567
31	3.62983	86.2983
32	3.814	88.14
33	3.99816	89.9816
34	4.18232	91.8232
35	4.36648	93.6648
36	4.55064	95.5064
